# Supplementary material for: Efficacy and Safety of COVID-19 Treatment Using Convalescent Plasma Transfusion: Updated Systematic Review and Meta-Analysis of Randomized Controlled Trials
Source: Int J Environ Res Public Health. 2022 Aug 25;19(17):10622. doi: 10.3390/ijerph191710622 (PMC9518594; doi:10.3390/ijerph191710622)
Supplement: Supplementary file 1 [file ijerph-19-10622-s001.zip]

Archive with 1 entries (1 files):
- ijerph-1849323-supplementary.pdf
